# Supplementary material for: Cytoplasm Types Affect DNA Methylation among Different Cytoplasmic Male Sterility Lines and Their Maintainer Line in Soybean (Glycine max L.)
Source: Plants (Basel). 2020 Mar 20;9(3):385. doi: 10.3390/plants9030385 (PMC7155767; doi:10.3390/plants9030385)
Supplement: Supplementary file 1 [file plants-09-00385-s001.zip › supplementary-729410/S1.xls]

## Sheet: CleanData_QCsummary
sample	Raw bases(bp)	Clean bases(bp)	Effective rate(%)	Error rate(%)	Q20(%)	Q30(%)	GC content(%)
JLCMS9A	17753045400	17691408600	99.65	0.03	97	92.09	35.73
JLCMSZ9A	13595208600	13553989800	99.7	0.03	96.94	91.91	35.9
JLCMSPI9A	13568662200	13523708700	99.67	0.03	97.02	92.04	35.78
JLCMS9B	17452022700	17388883200	99.64	0.03	97.21	92.47	35.81
