# Supplementary material for: Cytoplasm Types Affect DNA Methylation among Different Cytoplasmic Male Sterility Lines and Their Maintainer Line in Soybean (Glycine max L.)
Source: Plants (Basel). 2020 Mar 20;9(3):385. doi: 10.3390/plants9030385 (PMC7155767; doi:10.3390/plants9030385)
Supplement: Supplementary file 1 [file plants-09-00385-s001.zip › supplementary-729410/S2.xls]

## Sheet: Allsample_alninfo
Sample	Mapped reads	Total reads	Mapping rate(%)	Average depth(X)	Coverage 1X(%)	Coverage 4X(%)
JLCMS9A	116551793	117942724	98.82	16.6	98.12	96.69
JLCMSZ9A	89018912	90359932	98.52	12.83	97.96	95.56
JLCMSPI9A	88935681	90158058	98.64	12.8	97.86	95.43
JLCMS9B	114259067	115925888	98.56	16.32	98.09	96.66
